# Supplementary material for: Review of potential risks associated with supplemental dietary exposure to nitrate-containing compounds in swine—a paradox in light of emerging benefits
Source: Transl Anim Sci. 2021 Oct 18;5(4):txab203. doi: 10.1093/tas/txab203 (PMC8665216; doi:10.1093/tas/txab203)
Supplement: txab203_suppl_Supplementary_Data_S1 [file txab203_suppl_supplementary_data_s1.xlsx]

## Sheet: Key
Tab Color- alphabetical by author
Feed studies	13
Drinking water studies	7
Gavage study	1

## Sheet: Cargill 2017
Cargill, 2017
Study Objective	Identify potential negative effects of supplemental dietary nitrate on feed intake, performance and blood methemoglobin (MetHb) levels in a dose response study in piglets
Nitrate compound adminstered	CaNO3
Test concentrations reported by study authors as	% CaNO3
Doses	0, 0.2, 0.4, 0.6, 0.8, or 1.0% CaNO3
Route of exposure	Feed
Available study data:	22-day old piglet (weaning Day 1) (n=12 per group); mg NO3/kg bw-day
	Stepwise increase in dose of CaNO3 up to 1.0%
	Doses: 0, 0.2, 0.4, 0.6, 0.8, 1.0% CaNO3
Length of exposure	21 days
Dose conversion assumption	Not applicable (based on study data)
Summary of endpoints examined and results	No effects on weight gain, feed intake, and methemoglobin (highest level <2% at highest dose)
NOAEL	0.01	% CaNO3
LOAEL	None	% CaNO3
NOAEL	10000	ppm CaNO3	(Since 1% = 10,000 ppm, 1 x 10,000 = 10,000 ppm NO3)
LOAEL	None	ppm CaNO3
NOAEL as NO3	334	mg NO3/kg BW/day		(From Table 3 of Cargill 2017)
LOAEL as NO3	None	mg NO3/kg BW/day
MW adjustment, if not reported as NO3	Not applicable
Comments	From unpublished study by Cargill 2017 (Position paper pdf page 19)

## Sheet: Cargill 2020
Cargill, 2020
Study Objective	Investigate the effects of up to 6,000 ppm supplemental dietary nitrate on sow tolerance, observation of methemoglobinemia signs, or or negative impacts on average daily feed intake
Nitrate compound adminstered	CaNO3
Test concentrations reported by study authors as	ppm NO3
Doses	0, 1200 or 6000 ppm NO3 as CaNO3
Route of exposure	Feed
Available study data:	Sow body weight, average mg NO3 intake/day, average number of days; 24 sows total, (n=8 per group); Exposed GD 108 through lactation
Length of exposure	~27 days
Dose conversion assumption	Not applicable (based on study data)
Summary of endpoints examined and results	No effects on sow and piglet weight gain and feed intake, hematology including methemoglobin in sows and piglets (highest level of 1.3% and 0.9%, respectively, at high dose), serum calcium, phosphate and bone measures, reproductive performance
NOAEL	6000	ppm NO3
LOAEL	None	ppm NO3
MW adjustment, if not reported as NO3	Not applicable
NOAEL as NO3	134.992	mg NO3/kg BW/day	(See table below for calculation)
LOAEL	None	mg/kg-day NO3
From Cargill 2020
NO3 in feed		Avg mg NO3/day (from study results)	Avg number of days (footnotes to Table 1)	Total mg NO3 (= Avg mg NO3/day x No. days)	BW in kg (from Table 7)	mg NO3/kg BW (= Total mg NO3/BW)
1200 ppm	pre-farrow	3480	3.13	10892.4	283	38.489
1200 ppm	post-farrow	6901	23.88	164796	235.3	700.365
6000 ppm	pre-farrow	16902	4.38	74030.8	278.75	265.581
6000 ppm	post-farrow	34494	22.6	779564	230.88	3376.49
					1200 ppm days of exposure	27.01
					Total NO3 consumed (mg NO3 /kg BW)	738.854
					1200 ppm in mg NO3/kg BW/day	27.3548	(= 739 total mg NO3 per kg BW / 27.01 days)
					6000 ppm days of exposure	26.98
					Total NO3 consumed (mg NO3/kg BW)	3642.07
					6000 ppm in mg NO3/kg BW/day	134.992	(= 3642 total mg NO3 per kg BW / 26.98 days)

## Sheet: Case et al 1957
Case et al., 1957
Study Objective	Review of case reports from NO3 contaminated feed
Nitrate compound consumed	Unspecified
Test concentrations reported by study authors as	% NO3
Doses	Case reports of 5.52% NO3 in rape and 0.53% NO3 in oats, unspecified salt form(s)
Route of exposure	Sow poisoning from feed
Available study data:	Case reports of 5.52% NO3 in rape and 0.53% NO3 in oats in pregnant sows; n not specified
Length of exposure	Acute posoining
Dose conversion assumption	0.016	Weighted average of % BW consumed in feed per day (see table below); parity =1 and parity = 2
Summary of endpoints examined and results	Case reports of abortion, piglet mortality, offspring abnormalities, with decreased serum NO3 and Vit A (data not reported)
NOAEL	None	% NO3
LOAEL	5.52	% NO3
NOAEL	None	ppm NO3
LOAEL	55200	ppm NO3	(Since 1% = 10,000 ppm, 5.52 x 10,000 = 55,200 ppm NO3)
MW adjustment, if not reported as NO3	Not applicable
NOAEL	None	mg NO3/kg BW/day
LOAEL as NO3	883.2	mg NO3/kg BW/day		(55,200 ppm x 1.6% = 883 mg NO3/kg BW/day; equation in footnote to Table 2 of the manuscript)
Comments	Assuming some pigs ate only rape and thus did not add 0.53% from oats
Table 2 from the manuscript
Assumed approximate age (weeks)	NRC (2012) body weight bracket (kg)	NRC (2012) feed intake/day (kg)	% Body weight in feed consumed/ day	Water intake	Water intake (L/kg-day)1,5
				(L/day)
Gestating and lactating sows
Gestation	205	2.53	0.012	11.4 (low)	0.08
(single parity)				22.7 (high)	0.16
Lactation	175	5.95	0.034	18.9 (low)	0.11
(single parity)				37.8 (high)	0.22
Gestation	225	2.61	0.013	11.4 (low)	0.07
(parity = 2)				22.7 (high)	0.14
Lactation	210	6.61	0.028	18.9 (low)	0.09
(parity = 2)				37.8 (high)	0.18
Assumptions for dose conversions
Weighted average of gestation and lactation (parity= 1)			0.0159	Mid	0.14
Weighted average of gestation and lactation (parity= 2)			1.57%	Mid	0.12

## Sheet: Garner et al 1958
Garner et al., 1958
Study Objective	Assess effects of nitrate on reproduction and vitamin A storage
Nitrate compound adminstered	KNO3
Test concentrations reported by study authors as	% KNO3
Doses	0.0, 0.5, 1.0, or 2.0% as KNO3
Route of exposure	Feed
Available study data:	Sow, 35 days after breeding possibly through lactation. Pounds feed/day during gestation and lactation
Length of exposure	101 days (estimated)
Dose conversion assumptions:	1. Gestation is 115 days (NRC 2012, Merck 2020) and treatment began 35 days after breeding; thus 115-35 = 80 d gestational exposure
	2. Lactation is 21 days (NRC 2012) = 80 d gestational + 21 d lactational exposure = 101-day expsosure
	3. Sow BWs not provided; assume 140 kg (parity 1) at start or 165 (parity 2), per NRC 2012
	4. Parity not reported by authors; assume gain 65 kg (parity 1) through gestation or 60 kg (parity 2), per NRC 2012
	5. Parity not reported by authors; assume 175 kg (parity 1) or 210 kg (parity 2) during lactation, per NRC 2012
Summary of endpoints examined and results	Dose-related increase in serum NO3; reduced “livability” and number of strong piglets with higher levels of nitrate, vit A deficiency in one litter of sows at 2%;
	reduced liver vit A in piglets; no effect on litter size or sow milk production
NOAEL (ppm)	Insufficient information to determine
LOAEL (ppm)	Insufficient information to determine
NOAEL (mg/kg-day)	Insufficient information to determine
LOAEL (mg/kg-day)	Insufficient information to determine
Lowest tested concentation	0.5	%KNO3
Lowest tested concentation	5000	ppm KNO3	(1% = 10,000 ppm; therefore 0.5 x 10,000 = 5000 ppm)
MW adjustment, if not reported as NO3	0.61	unitless	Table 1 from the manuscript
Lowest tested concentation	3050	ppm NO3; mg NO3 per kg feed			(5000 ppm NO3 x 0.61 = 3050 ppm)
Lowest tested concentation	47.6756	mg NO3/kg bw/day based on parity = 1
Lowest tested concentation	41.1249	mg NO3/kg bw/day based on parity = 2
Comments	Lowest concentration of 0.5% KNO3 was converted to mg NO3/kg bw/day assuming parity =1 and partity = 2
	Magnitude of responses; statistical significance and affected dose levels not reported
From Garner et al. 1958:
Determine lowest tested NO3 concentration in mg/kg-day
Assuming parity = 1: Assumes 140 kg BW at start and gain 65 kg through gestation 175 kg during lactation,
per NRC 2012
	lbs feed per day	Convert lb feed/day to kg feed/day (0.453 kg/lb)	mg NO3/kg feed (0.5%)	mg NO3/day (= kg feed/day x mg NO3 / kg feed)	BW (kg)	Number of days (101 Total)	Concentration of NO3 (mg NO3 per kg BW per day)
Gestation	6.5	2.9445	3050	8980.73	140	14	64.148
Gestation	5	2.265	3050	6908.25	150	11	46.055
Gestation	5	2.265	3050	6908.25	160	11	43.1766
Gestation	5	2.265	3050	6908.25	170	11	40.6368
Gestation	5	2.265	3050	6908.25	180	11	38.3792
Gestation	5	2.265	3050	6908.25	190	11	36.3592
Gestation	5	2.265	3050	6908.25	205	11	33.6988
Lactation	10	4.53	3050	13816.5	175	21	78.9514
						Average conc	47.6756
From Garner et al. 1958:
Determine lowest tested NO3 concentration in mg/kg-day
Assuming parity = 2: Assumes 165 kg BW at start and gain 60 kg through gestation, 210 kg during lactation,
per NRC 2012
	lbs feed per day	Convert lb feed/day to kg feed/day (0.453 kg/lb)	mg NO3/kg feed (0.5%)	mg NO3/day (= kg feed/day x mg NO3 / kg feed)	BW (kg)	Number of days (101 Total)	Concentration of NO3 (mg NO3 per kg BW per day)
Gestation	6.5	2.9445	3050	8980.73	165	14	54.4286
Gestation	5	2.265	3050	6908.25	175	11	39.4757
Gestation	5	2.265	3050	6908.25	185	11	37.3419
Gestation	5	2.265	3050	6908.25	195	11	35.4269
Gestation	5	2.265	3050	6908.25	205	11	33.6988
Gestation	5	2.265	3050	6908.25	215	11	32.1314
Gestation	5	2.265	3050	6908.25	225	11	30.7033
Lactation	10	4.53	3050	13816.5	210	21	65.7929
						Average conc	41.1249

## Sheet: Hutagalung et al 1968
Hutagalung et al., 1968
Study Objective	Investigate the effect of nitrate and nitrite in feed on “carotene utilization” in treated pigs
Nitrate compound adminstered	KNO3
Test concentrations reported by study authors as	% NO3
Doses	0, 0.75, 1.5 or 3% as NO3 from KNO3 with beta-carotene (3520 IU/kg feed) or Vit A (1173 IU/kg feed)
Route of exposure	Feed
Available study data:	Growing (26 kg) (n=8 per group)
Length of exposure	80 days (or 11.4 weeks)
Dose conversion assumption	0.058	% of body weight consumed; estimated; for age 8 - 20 weeks (see tables below)
Summary of endpoints examined and results	Reduced weight gain (~21%, p<0.01) at 3% NO3 (for both Vit A or beta-carotene groups), no effects on serum and liver Vit A, methemoglobin (highest
	level of 0.68 g/100 mL at 3% NO3 with beta-carotene), hemoglobin, and hematocrit
NOAEL	1.5	% NO3
LOAEL	3	% NO3
NOAEL	15000	ppm NO3	(Since 1% = 10,000 ppm, 1.5 x 10,000 = 15,000 ppm NO3)
LOAEL	30000	ppm NO3	(Since 1% = 10,000 ppm, 3 x 10,000 = 30,000 ppm NO3)
NOAEL as NO3	870	mg NO3/kg BW/day		(15000 ppm x 5.8% = 870 mg NO3/kg BW/day; equation in footnote to Table 2 of the manuscript)
LOAEL as NO3	1740	mg NO3/kg BW/day		(30000 ppm x 5.8% = 1740 mg NO3/kg BW/day; equation in footnote to Table 2 of the manuscript)
Table 2 from the manuscript
Assumed approximate age (weeks)	NRC (2012) body weight bracket (kg)	NRC (2012) feed intake/day (kg)	% Body weight in feed consumed/ day	Water intake	Water intake (L/kg-day)
				(L/day)
Weaning and growing swine
3	5-7	0.28	0.056	0.7	0.14
4	7-11	0.493	0.07	1.2	0.18
8	11-25	0.953	0.087	2.4	0.22
14	25-50	1.582	0.063	4	0.16
16	50-75	2.229	0.045	5.6	0.11
18	75-100	2.636	0.035	6.6	0.1
22	100-135	2.933	0.029	7.3	0.1
From main table above
	Shaded values estimated by Excel:
Assumed approximate age (weeks)	3	4	5	6	7	8	9	10	11	12
% Body weight in feed consumed/ day	0.056	0.07	0.07391	0.0780385	0.0823975	0.087	0.0824434	0.0781255	0.0740338	0.0701563
Water intake (L/kg-day)	0.14	0.18	0.19	0.2	0.21	0.22	0.21	0.2	0.19	0.18
Assumed approximate age (weeks)	13	14	15	16	17	18	19	20	21	22
% Body weight in feed consumed/ day	0.0664819	0.063	0.0532447	0.045	0.0396863	0.035	0.0333926	0.0318591	0.0303959	0.029
Water intake (L/kg-day)	0.17	0.16	0.13	0.11	0.1	0.1	0.1	0.1	0.1	0.1
% Body weight in feed consumed/ day (avg)	0.0584172	(Age 8-20 weeks)

## Sheet: Jahreis et al 1986
Jahreis et al., 1986
Study Objective	Examine the influence of NO3 on thyroid hormone concentration and somatomedin-C (Sm-C) serum concentration in the presence of iodine supplementation
Nitrate compound adminstered	KNO3
Test concentrations reported by study authors as	% KNO3
Doses	0 or 3% as KNO3 with or without 0.8 mg/kg iodine supplementation following week 5 of exposure
Route of exposure	Feed
Available study data:	Growing (6-week old) (n=9 per group); 6-week exposure; thus animals were 12 weeks old at the end of 6-week exposure
Length of exposure	6 weeks; (with additional iodine supplementation following week 5)
Dose conversion assumption	0.079	% of BW consumed in feed (see tables below)
Summary of endpoints examined and results	Decreased weight gain (38%), feed intake, thyroxine (T4), and reverse triiodothyronine (rT3), without effects on T3 and Sm-C after 5 weeks of exposure; levels of T4 and rT3
	were restored to levels without statistical significance as compared to control following iodine supplementation in week 6 of the study
NOAEL	Not applicable	% KNO3
LOAEL	3	% KNO3
NOAEL	Not applicable	ppm KNO3
LOAEL	30000	ppm KNO3	(Since 1% = 10,000 ppm, 3 x 10,000 = 30,000 ppm NO3)
MW adjustment, if not reported as NO3	0.61	unitless	Table 1 from the manuscript
NOAEL	Not applicable	ppm NO3
LOAEL	18300	ppm NO3	(30,000 ppm KNO3 *0.61 MW adjustment = 18,300 ppm NO3)
NOAEL as NO3	Not applicable	mg NO3/kg BW/day
LOAEL as NO3	1445.7	mg NO3/kg BW/day	(18,300 ppm NO3 x 7.9% of BW consumed in feed per day = 1446 mg NO3/kg BW/day [Equation in footnote to Table 2 of the manuscript)
Table 2 from the manuscript
Assumed approximate age (weeks)	NRC (2012) body weight bracket (kg)	NRC (2012) feed intake/day (kg)	% Body weight in feed consumed/ day	Water intake	Water intake (L/kg-day)
				(L/day)
Weaning and growing swine
3	5-7	0.28	0.056	0.7	0.14
4	7-11	0.493	0.07	1.2	0.18
8	11-25	0.953	0.087	2.4	0.22
14	25-50	1.582	0.063	4	0.16
16	50-75	2.229	0.045	5.6	0.11
18	75-100	2.636	0.035	6.6	0.1
22	100-135	2.933	0.029	7.3	0.1
From main table above
	Shaded values estimated by Excel:
Assumed approximate age (weeks)	3	4	5	6	7	8	9	10	11	12
% Body weight in feed consumed/ day	0.056	0.07	0.07391	0.0780385	0.0823975	0.087	0.0824434	0.0781255	0.0740338	0.0701563
Water intake (L/kg-day)	0.14	0.18	0.19	0.2	0.21	0.22	0.21	0.2	0.19	0.18
Assumed approximate age (weeks)	13	14	15	16	17	18	19	20	21	22
% Body weight in feed consumed/ day	0.0664819	0.063	0.0532447	0.045	0.0396863	0.035	0.0333926	0.0318591	0.0303959	0.029
Water intake (L/kg-day)	0.17	0.16	0.13	0.11	0.1	0.1	0.1	0.1	0.1	0.1
% Body weight in feed consumed/ day	0.078885	Average of 6-12 weeks of age

## Sheet: Jahreis et al 1987 
Jahreis et al., 1987
Study Objective	Examine the effect of acute and sub-acute dietary NO3 supplementation before and after iodine suppplementation on the concentration of T4, T3, and Sm-C3
Nitrate compound adminstered	KNO3
Test concentrations reported by study authors as	% KNO3
Doses	0 or 3% as KNO3 with or without 0.5 mg/kg iodine supplement
Route of exposure	feed
Available study data:	Growing (56-day old) (n=7 per group) thus assume 8 week old at start of exposure and 14 weeks old at end of 6-week exposure
Length of exposure	2 days or 6 weeks
Dose conversion assumption	0.074	% of BW consumed in feed (see tables below)
Summary of endpoints examined and results	Without (but not with) iodine supplementation, NO3 feeding decreased weight gain (39%), feed intake (22%), and T4 and Sm-C levels, and increased serum NO3
	and methemoglobin (0.07 vs 0.03 in controls, units not reported, p<0.01) at 6 weeks (but not 2 days); no effects on T3
NOAEL	Not applicable	% KNO3
LOAEL	3	% KNO3
NOAEL	Not applicable	ppm KNO3
LOAEL	30000	ppm KNO3	(Since 1% = 10,000 ppm, 3 x 10,000 = 30,000 ppm NO3)
MW adjustment, if not reported as NO3	0.61	unitless	Table 1 from the manuscript
NOAEL	Not applicable
LOAEL	18300	ppm NO3	(30,000 ppm KNO3 *0.61 MW adjustment = 18,300 ppm NO3)
NOAEL as NO3	Not applicable	mg NO3/kg BW/day
LOAEL as NO3	1354.2	mg NO3/kg BW/day		(18,300 ppm NO3 x 7.4% of BW consumed in feed per day = 1354 mg NO3/kg BW/day [Equation in footnote to Table 2 of the manuscript)
Comments	No effects in 2 day study; thus omit from dose conversion; units for MetHg data are not reported in Jahreis et al 1987
Table 2 from the manuscript
Assumed approximate age (weeks)	NRC (2012) body weight bracket (kg)	NRC (2012) feed intake/day (kg)	% Body weight in feed consumed/ day	Water intake	Water intake (L/kg-day)
				(L/day)
Weaning and growing swine
3	5-7	0.28	0.056	0.7	0.14
4	7-11	0.493	0.07	1.2	0.18
8	11-25	0.953	0.087	2.4	0.22
14	25-50	1.582	0.063	4	0.16
16	50-75	2.229	0.045	5.6	0.11
18	75-100	2.636	0.035	6.6	0.1
22	100-135	2.933	0.029	7.3	0.1
From main table above
	Shaded values estimated by Excel:
Assumed approximate age (weeks)	3	4	5	6	7	8	9	10	11	12
% Body weight in feed consumed/ day	0.056	0.07	0.07391	0.0780385	0.0823975	0.087	0.0824434	0.0781255	0.0740338	0.0701563
Water intake (L/kg-day)	0.14	0.18	0.19	0.2	0.21	0.22	0.21	0.2	0.19	0.18
Assumed approximate age (weeks)	13	14	15	16	17	18	19	20	21	22
% Body weight in feed consumed/ day	0.0664819	0.063	0.0532447	0.045	0.0396863	0.035	0.0333926	0.0318591	0.0303959	0.029
Water intake (L/kg-day)	0.17	0.16	0.13	0.11	0.1	0.1	0.1	0.1	0.1	0.1
% Body weight in feed consumed/ day	0.074463	Average for 8-14 weeks of age

## Sheet: Koch et al 1963
Koch et al. 1963
Study Objective	Assess the effects of different levels of sodium nitrate and Vitamin A supplementation on growing swine
Nitrate (trial 1) Vit A	See calculations in table below
Nitrate compound adminstered	NaNO3
Test concentrations reported by study authors as	% NaNO3
Doses	0 (>400 IU Vit A/pound feed), 0.6-1.0, or 1.2-2.0% as NaNO3
Route of exposure	feed
Available study data:	Growing pigs (n= 14; n per group unspecified)
Length of exposure	70 days (or 10 weeks)
Dose conversion assumption	0.063	of body weight assuming pigs are 8 weeks old at start of exposure and 18 weeks old at end of exposure (see table below)
Summary of endpoints examined and results	No effects on weight gain, feed efficiency, hemoglobin or methemoglobin (highest level of 2.52%); non-dose-related serum Vit A decreased same magnitude at both concentrations (~50% of controls)
NOAEL	None	% NaNO3 split concentration
LOAEL	0.6-1.0%	% NaNO3 split concentration
NOAEL	None	ppm NaNO3
LOAEL	8400	avg ppm NaNO3 over 70 d (Since 1% = 10,000 ppm:; 0.6% x 10,000 = 6,000 ppm; 1.0% x 10,000 = 10,000 ppm; average of 6,000 ppm and 10,000 ppm = 8400 ppm
MW adjustment, if not reported as NO3	0.73	for NaNO3 (Table 1 from manuscript)
NOAEL	None	NO3 ppm
LOAEL	6132	NO3 ppm
NOAEL as NO3	None	NO3 mg/kg-day
LOAEL as NO3	386.316	NO3 mg/kg-day
Nitrate (trial 1) Vit A calculations							Total ppm-days
Days	28	0.6% NaNO3	6000	ppm	(Since 1% = 10,000 ppm, 0.6 x 10,000 = 6,000 ppm)		168000	(=28 days x 6000 ppm = 168,000 ppm-days)
Days	42	1% NaNO3	10000	ppm	(Since 1% = 10,000 ppm,1 x 10,000 = 10,000 ppm)		420000	(=28 days x 10000 ppm = 420,000 ppm-days)
Total	70 days					Total for 70 days	588000	ppm-days NaNO3		(=168,000 ppm-days + 420,000 ppm-days)
						Total/70 d	8400	avg ppm over 70 d NaNO3		(588,000 ppm days / 70 days = 8400 ppm)
						x 0.73 MW conversion for NaNO3	6132	avg ppm over 70 d NO3		(=8400 ppm x 0.73)
						LOAEL	386.316	mg NO3/kg BW/day		(6132 ppm NO3 x 6.3% of BW consumed in feed per day = 386 mg NO3/kg BW/day [Equation in footnote to Table 2 of the manuscript)
Trial 2: nitrate Vit A LOAEL
Nitrate compound adminstered	NaNO3
Test concentrations reported by study authors as	% NaNO3
Doses	0, 3.0 or 5.0% as NaNO3 with 2000 IU Vit A/pound feed or 3.0% NaNO3 with 1000 IU Vit A/pound feed
Route of exposure	feed
Available study data:	Growing pigs (n=20; n per group unspecified)
Length of exposure	81 days (or 11.5 weeks)
Dose conversion assumption	0.058	of body weight assuming pigs are 8 weeks old at start of exposure and 20 weeks old at end of exposure (see table below)
Summary of endpoints examined and results	Decreased weight gain (50%) and liver but not serum Vit A (35%); no effects on feed efficiency, hemoglobin, methemoglobin (highest level of 3.35% at 3% NaNO3)
NOAEL	None	% NaNO3
LOAEL	3	% NaNO3
NOAEL	None	ppm NaNO3
LOAEL	30000	ppm NaNO3	(Since 1% = 10,000 ppm:; 3 x 10,000 = 30,000 ppm)
MW adjustment, if not reported as NO3	0.73	for NaNO3	Table 1 of manuscript
NOAEL	None	NO3 ppm
LOAEL	21900	NO3 ppm	(=30,000 ppm NaNO3 x 0.73 = 21,900 ppm)
NOAEL as NO3	None	mg NO3 /kg- BW/day
LOAEL as NO3	1270.2	mg NO3 /kg- BW/day		(21900 ppm NO3 x 5.8% of BW consumed in feed per day = 1270 mg NO3/kg BW/day [Equation in footnote to Table 2 of the manuscript)
Table 2 from the manuscript
Assumed approximate age (weeks)	NRC (2012) body weight bracket (kg)	NRC (2012) feed intake/day (kg)	% Body weight in feed consumed/ day	Water intake	Water intake (L/kg-day)
				(L/day)
Weaning and growing swine
3	5-7	0.28	0.056	0.7	0.14
4	7-11	0.493	0.07	1.2	0.18
8	11-25	0.953	0.087	2.4	0.22
14	25-50	1.582	0.063	4	0.16
16	50-75	2.229	0.045	5.6	0.11
18	75-100	2.636	0.035	6.6	0.1
22	100-135	2.933	0.029	7.3	0.1
From main table above
	Shaded values estimated by Excel:
Assumed approximate age (weeks)	3	4	5	6	7	8	9	10	11	12
% Body weight in feed consumed/ day	0.056	0.07	0.07391	0.0780385	0.0823975	0.087	0.0824434	0.0781255	0.0740338	0.0701563
Water intake (L/kg-day)	0.14	0.18	0.19	0.2	0.21	0.22	0.21	0.2	0.19	0.18
Assumed approximate age (weeks)	13	14	15	16	17	18	19	20	21	22
% Body weight in feed consumed/ day	0.0664819	0.063	0.0532447	0.045	0.0396863	0.035	0.0333926	0.0318591	0.0303959	0.029
Water intake (L/kg-day)	0.17	0.16	0.13	0.11	0.1	0.1	0.1	0.1	0.1	0.1
% Body weight in feed consumed/ day, for 8-18 weeks of age	0.0631065	(=Average of 8-18 weeks of age) Trial 1
% Body weight in feed consumed/ day, for 8-18 weeks of age	0.0584172	(=Average of 8-20 weeks of age) Trial 2

## Sheet: Leĭtis and Emel'ianov 1969
Leĭtis and Emel'ianov, 1969
Study Objective	Clarify the effects of nitrates on the health and productivity of pigs
Nitrate compound adminstered	KNO3
Test concentrations reported by study authors as	NO3
Doses	Gradual weekly increase from 0.3 to 1000 mg NO3/kg bw/day as KNO3
Route of exposure	Feed
Available study data:	Gradual weekly increase from 300 to 1000 mg NO3/kg bw/day as KNO3; Growing pigs (4-mo old) (n=3 per group)
Length of exposure	4 weeks
Dose conversion assumption	Not applicable
Summary of endpoints examined and results	No clinically noticeable effect on general condition (e.g., body temperature, appetite, behavior, weight gain), increased methemoglobin (highest level of 11.4% at highest dose following
	week 4 of dosing), decreased serum Vit A (~56%) following week 4 of dosing, and increased urine NO3 and NO2
NOAEL	725	mg KNO3/kg BW/day for MetHg
LOAEL	Not applicable	mg KNO3/kg BW/day for MetHg
NOAEL	300	mg KNO3/kg BW/day for Vit A
LOAEL	600	mg KNO3/kg BW/day for Vit A
MW adjustment, if not reported as NO3	0.61	unitless	Table 1 from the manuscript
NOAEL as NO3	442.25	mg NO3/kg BW/day for MetHg		(715 mg KNO3/kg BW/day x 0.61 = 442 mg NO3/kg BW/day)
LOAEL as NO3	Not applicable	mg NO3/kg BW/day for MetHg
NOAEL as NO3	183	mg NO3/kg BW/day for Vit A		(300 mg KNO3/kg BW/day x 0.61 = 183 mg NO3/kg BW/day)
LOAEL as NO3	366	mg NO3/kg BW/day for Vit A		(600 mg KNO3/kg BW/day x 0.61 = 366 mg NO3/kg BW/day)
Comments	Dose was gradually increased over four weeks and 11% metHg not considered adverse at Week 4 since there were “no clinically noticeable effect on general condition”.
Calcuation for 725 mg KNO3/kg BW/day for NOAEL for MetHg:
Week 1	300	mg/kg be/day	NOAEL for Vit A
Week 2	600	mg/kgbw/day	LOAEL for Vit A
Week 3	1000	mg/kg bw/day
Week 4	1000	mg/kg bw/day
Average	725	mg/kg bw/day	NOAEL for MetHg

[truncated: 12 more sheets: Paulson and Aschbacher 1990, Trevisi et al 2011 , Tollett et al 1960, Van den Bosch 2019a,b, Anderson and Stother 1978, Bjornson et al 1961 or Persson , Bouwkamp and Counotte 1988 , Bruning Fann et al 1996 , Seerley et al 1965 , Sorenson et al 1994, Wood et al 1967 Garrison et al, Gwatkin and Plummer 1946]
